# Supplementary material for: Sphingolipid Profiling Reveals Different Extent of Ceramide Accumulation in Bovine Retroperitoneal and Subcutaneous Adipose Tissues
Source: Metabolites. 2020 Nov 19;10(11):473. doi: 10.3390/metabo10110473 (PMC7699355; doi:10.3390/metabo10110473)
Supplement: Supplementary file 1 [file metabolites-10-00473-s001.zip]

Archive with 3 entries (2 files):
- supplementary materials-final/
- supplementary materials-final/Figure S1.docx
- supplementary materials-final/Table S1.csv
