# Supplementary material for: Sphingolipid Profiling Reveals Different Extent of Ceramide Accumulation in Bovine Retroperitoneal and Subcutaneous Adipose Tissues
Source: Metabolites. 2020 Nov 19;10(11):473. doi: 10.3390/metabo10110473 (PMC7699355; doi:10.3390/metabo10110473)
Supplement: Supplementary file 1 [file metabolites-10-00473-s001.zip › supplementary materials-final/Table S1.csv]

Sample_nmol/g_tissue	tissue	3-Keto-sphinganine(d18:0)	Ceramide(d18:1/12:0)	Ceramide(d18:1/14:0)	Ceramide(d18:1/16:0)	Ceramide(d18:1/17:0)	Ceramide(d18:1/18:0)	Ceramide(d18:1/18:1(9Z))	Ceramide(d18:1/20:0)	Ceramide(d18:1/20:4)	Ceramide(d18:1/22:0)	Ceramide(d18:1/24:0)	Ceramide(d18:1/24:1(15Z))	Ceramide(d18:1/26:0)	Dihydroceramide(d18:0/12:0)	Dihydroceramide(d18:0/14:0)	Dihydroceramide(d18:0/16:0)	Dihydroceramide(d18:0/17:0)	Dihydroceramide(d18:0/18:0)	Dihydroceramide(d18:0/20:0)	Dihydroceramide(d18:0/22:0)	Dihydroceramide(d18:0/24:0)	Dihydrosphingomyelin(d18:1/12:0)	Galactosyl(beta)ceramide(d18:1/16:0)	Galactosyl(beta)ceramide(d18:1/22:0)	Galactosyl(beta)ceramide(d18:1/24:0)	Galactosyl(beta)ceramide(d18:1/24:1(15Z))	Glucosyl(beta)ceramide(d18:1/18:0)	Glucosyl(beta)ceramide(d18:1/18:1(9Z))	Lactosyl(beta)ceramide(d18:1/16:0)	Lactosyl(beta)ceramide(d18:1/18:0)	Lactosyl(beta)ceramide(d18:1/18:1)	Sphinganine(d16:0)	Sphinganine(d18:0)	Sphinganine(d20:0)	Sphingomyelin(d18:1/12:0)	Sphingomyelin(d18:1/14:0)	Sphingomyelin(d18:1/16:0)	Sphingomyelin(d18:1/16:1)	Sphingomyelin(d18:1/17:0)	Sphingomyelin(d18:1/18:0)	Sphingomyelin(d18:1/18:1)	Sphingomyelin(d18:1/18:2)	Sphingomyelin(d18:1/20:0)	Sphingomyelin(d18:1/20:1)	Sphingomyelin(d18:1/20:4)	Sphingomyelin(d18:1/22:0)	Sphingomyelin(d18:1/22:6)	Sphingomyelin(SM)(d18:1/24:0)
Bull1_sc-fat	SCAT	0.0373	0.0003	0.0328	0.4414	0.0086	0.031	0.0067	0.0101	0.0007	0.0825	0.1554	0.0496	0.0152	0.001	0.0028	0.0101	0.2014	0.0036	0.0278	0.0106	0.0066	0.0878	0.053	0.076	0.1043	0.0395	0.014	0.0048	0.3543	0.0332	0.0021	0.007	0.081	0.0088	0.0084	0.6809	21.1235	0.5693	12.596	12.0063	2.365	0.1372	2.0688	0.2967	0.1447	15.0354	4.1758	12.5738
Bull2_sc-fat	SCAT	0.0719	0.0005	0.0308	0.5219	0.0117	0.0402	0.0067	0.0126	0.0004	0.1392	0.2255	0.072	0.0163	0.0015	0.0035	0.0152	0.1343	0.0027	0.0377	0.0175	0.0132	0.122	0.0268	0.0467	0.0573	0.0323	0.0082	0.0032	0.226	0.0236	0.0032	0.0071	0.0494	0.0077	0.0066	0.4997	14.4977	0.3571	7.9293	8.6066	1.2087	0.0639	1.8349	0.2873	0.0713	14.7776	3.5071	9.4215
Bull3_sc-fat	SCAT	0.0583	0.0016	0.0314	0.3185	0.0083	0.0265	0.0036	0.0134	0.0004	0.144	0.2744	0.0667	0.0172	0.0015	0.0038	0.0161	0.1007	0.0048	0.0408	0.013	0.0173	0.0878	0.0227	0.0553	0.0731	0.0285	0.0099	0.0008	0.2545	0.0427	0.0021	0.0052	0.0715	0.0122	0.0078	0.5585	17.3118	0.3319	10.0217	11.9016	2.0417	0.1039	2.5038	0.2499	0.0966	20.5995	4.6806	12.0342
Bull4_sc-fat	SCAT	0.0682	0.0008	0.0412	0.5202	0.0214	0.04	0.0038	0.0084	0.0018	0.0989	0.1657	0.0737	0.0184	0.0007	0.0038	0.0114	0.1343	0.0015	0.0184	0.0094	0.0082	0.0785	0.0614	0.0947	0.1605	0.0443	0.0227	0.0048	0.1625	0.0141	0.0032	0.0082	0.0532	0.01	0.0112	1.047	20.925	0.6714	16.85	12.7689	2.3416	0.1828	2.2724	0.4084	0.1306	16.2948	5.3627	12.9353
Bull5_sc-fat	SCAT	0.0336	0.0003	0.026	0.4554	0.0106	0.0337	0.0091	0.0073	0.0011	0.0762	0.1471	0.0468	0.0124	0.0007	0.0016	0.0126	0	0.0033	0.0169	0.0069	0.0082	0.0572	0.0447	0.1374	0.2463	0.1133	0.0286	0.0072	0.1231	0.0278	0.0064	0.0074	0.0459	0.0066	0.0067	0.646	22.4723	0.6955	15.6856	16.0612	2.97	0.1997	2.6789	0.4793	0.1372	19.2998	4.2429	15.2059
Bull6_sc-fat	SCAT	0.1	0.0011	0.0493	0.5499	0.0183	0.0459	0.0067	0.0115	0.0004	0.1488	0.1723	0.0686	0.0133	0.0002	0.0041	0.0173	0.3695	0.0039	0.0217	0.0139	0.0082	0.042	0.0212	0.049	0.0525	0.0337	0.0134	0.0016	0.1324	0.0161	0.0032	0.0046	0.0307	0.007	0.0043	0.3559	12.47	0.2963	10.4252	8.5341	1.2594	0.1651	2.0363	0.3448	0.0806	15.5349	4.4148	8.8579
Bull1_rp-fat	RPAT	0.1142	0.0003	0.0222	0.2847	0.0106	0.0443	0.006	0.022	0.0002	0.2723	0.2216	0.0435	0.0073	0.001	0.0044	0.0206	0.1343	0.0072	0.064	0.0405	0.0115	0.0534	0.0078	0.0232	0.0241	0.0155	0.0041	0.0008	0.0855	0.0321	0.0043	0.0085	0.0555	0.0152	0.0029	0.2794	9.3124	0.1752	7.6181	9.1491	1.0669	0.0788	2.4305	0.2558	0.0523	21.8562	3.3272	6.9068
Bull2_rp-fat	RPAT	0.1759	0.0005	0.0205	0.4158	0.0177	0.1111	0.0075	0.041	0.0007	0.5115	0.4017	0.0872	0.02	0.0007	0.0038	0.0164	0	0.0078	0.0954	0.0516	0.0189	0.095	0.0045	0.0319	0.0246	0.0194	0.0058	0.0016	0.1522	0.0429	0	0.0062	0.0435	0.0097	0.0029	0.2884	8.2376	0.2013	5.43	9.8419	0.8091	0.0313	3.4077	0.2051	0.0421	24.8692	2.8975	6.949
Bull3_rp-fat	RPAT	0.0858	0.0014	0.0188	0.3357	0.0123	0.074	0.0058	0.0373	0.0002	0.5115	0.3863	0.0785	0.0138	0.0005	0.0053	0.0126	0.1007	0.0058	0.0616	0.0371	0.0198	0.0515	0.0114	0.0342	0.0342	0.0136	0.0047	0.0032	0.1176	0.0516	0.0011	0.0037	0.0396	0.0102	0.0028	0.3026	8.1998	0.1578	7.1316	9.3344	0.9745	0.0484	3.2117	0.2739	0.0354	24.8289	3.1983	7.6043
Bull4_rp-fat	RPAT	0.0352	0.0008	0.0302	0.4453	0.0194	0.0886	0.0078	0.0203	0.0005	0.3598	0.3114	0.097	0.0187	0.0005	0.0076	0.0276	0.0672	0	0.0401	0.0311	0.0222	0.0114	0.0078	0.0261	0.0381	0.0179	0.0064	0.0032	0.0706	0.0171	0	0.0065	0.0632	0.014	0.0017	0.2767	8.4103	0.1837	8.8159	7.4573	0.8591	0.0827	2.0124	0.1798	0.0469	22.3101	3.4668	6.7804
Bull5_rp-fat	RPAT	0.0483	0.0005	0.0168	0.3591	0.0114	0.0593	0.0077	0.0209	0.0004	0.3628	0.237	0.0448	0.012	0.0002	0.0044	0.0283	0.1679	0.0063	0.0525	0.0266	0.0214	0.0229	0.0098	0.0304	0.0304	0.0179	0.007	0.0008	0.0847	0.0214	0	0.0048	0.0342	0.0111	0.0024	0.2307	8.7635	0.2385	8.5611	9.3612	1.0693	0.1204	2.1862	0.2153	0.0526	23.2285	3.5501	7.8568
Bull6_rp-fat	RPAT	0.134	0.0003	0.0168	0.3409	0.0137	0.0733	0.0062	0.0232	0.0002	0.4457	0.3379	0.0585	0.0149	0.0002	0.0063	0.0263	0.2014	0.0075	0.0371	0.0296	0.014	0.0343	0.0101	0.0308	0.0333	0.0309	0.0076	0.0008	0.0931	0.0267	0.0021	0.0053	0.0416	0.0162	0.0017	0.2293	9.8929	0.232	10.5278	9.3639	1.2095	0.137	2.5447	0.2413	0.0657	23.1425	3.8965	7.467
SCAT	Mean	0.06155	0.000766667	0.03525	0.467883333	0.01315	0.036216667	0.0061	0.01055	0.0008	0.114933333	0.190066667	0.0629	0.015466667	0.000933333	0.003266667	0.013783333	0.1567	0.0033	0.027216667	0.011883333	0.010283333	0.079216667	0.0383	0.076516667	0.115666667	0.0486	0.016133333	0.003733333	0.2088	0.02625	0.003366667	0.006583333	0.055283333	0.008716667	0.0075	0.631333333	18.13338333	0.486916667	12.2513	11.64645	2.031066667	0.1421	2.232516667	0.3444	0.110166667	16.92366667	4.397316667	11.8381
	SD	0.024533956	0.00051251	0.008473429	0.084325735	0.005429825	0.007098004	0.002079423	0.002392279	0.000562139	0.032832768	0.049648632	0.01168315	0.002301014	0.000508593	0.000928799	0.002842124	0.123269088	0.001122497	0.01009305	0.003728494	0.004106783	0.027741984	0.017080281	0.035025786	0.075382907	0.032184158	0.007903839	0.002355136	0.088181313	0.010760809	0.001580717	0.001383353	0.018197079	0.002109423	0.002292597	0.234071055	4.038000059	0.179747249	3.465449975	2.823895028	0.687227426	0.051189335	0.31554605	0.085743944	0.031336028	2.435284772	0.612849076	2.359965338
RPAT	Mean	0.0989	0.000633333	0.020883333	0.363583333	0.014183333	0.0751	0.006833333	0.02745	0.000366667	0.4106	0.315983333	0.06825	0.01445	0.000516667	0.0053	0.021966667	0.111916667	0.005766667	0.05845	0.036083333	0.017966667	0.04475	0.008566667	0.029433333	0.030783333	0.0192	0.005933333	0.001733333	0.100616667	0.031966667	0.00125	0.005833333	0.046266667	0.012733333	0.0024	0.26785	8.80275	0.198083333	8.014083333	9.084633333	0.998066667	0.0831	2.6322	0.228533333	0.049166667	23.37256667	3.3894	7.260716667
	SD	0.053263045	0.000417931	0.005027292	0.058204619	0.003576264	0.023155906	0.000926643	0.009191463	0.000206559	0.09548403	0.074752536	0.022575451	0.004617683	0.00030605	0.001425482	0.006499436	0.07251641	0.002923468	0.021137526	0.009144488	0.004277694	0.029476414	0.002433653	0.004039142	0.005560366	0.006088678	0.001344123	0.001177568	0.029626435	0.013156241	0.001716683	0.001648838	0.010876335	0.002756568	0.000572713	0.030684899	0.676264879	0.032085724	1.724759403	0.829781286	0.148385844	0.040503037	0.560112074	0.034824627	0.010388006	1.254010149	0.338029383	0.440237674
[truncated: 22 more columns]
